# Supplementary material for: Cold induces brain region-selective cell activity-dependent lipid metabolism
Source: eLife. 2025 Jan 30;13:RP98353. doi: 10.7554/eLife.98353 (PMC11781799; doi:10.7554/eLife.98353)
Supplement: Figure 4—source data 1. [file elife-98353-fig4-data1.zip]

Archive with 4 entries (4 files):
- Figure 4A (HSL)-source 1.tiff
- __MACOSX/._Figure 4A (HSL)-source 1.tiff
- Figure 4A (p-HSL, actin)-source 1.tiff
- __MACOSX/._Figure 4A (p-HSL, actin)-source 1.tiff
